# Supplementary material for: A narrative review focusing on randomized clinical trials of vitamin D supplementation for COVID-19 disease
Source: Front Nutr. 2025 Jan 7;11:1461485. doi: 10.3389/fnut.2024.1461485 (PMC11745885; doi:10.3389/fnut.2024.1461485)
Supplement: Supplementary file 1 [file Table_1.xlsx]

## Sheet: Sheet1
Study series	1	2	3	4	5	6	7	8	9	10	11	12	Study series	13	14	15	16	17	18	19	20	21	22	23
First Author	Pereira	Shah	Teshome	Kazemi	Petrelli	Akbar	Wang	Pal	Rawat	Szarpak	Ghasemian	kaya	Author	Chen	Dissanayake	Tentolouris	Varikasuvu	Al Kiyumi	Halim	Mishra	Zaazouee	Zhang	Zhong	Jamilian
PMID	33146028	33486522	33748066	33751020	33775818	33855042	34160843	34165766	34217144	34308537	34322971	34607398	PMID	34719404	34894254	34965318	35086394	35136732	35215138	35940187	36508011	36960206	38455212	38654693
Deficiency/ Insufficiency	yes		yes	yes	yes	yes	yes			yes	yes		Deficiency/ Insufficiency	yes	yes
Supplementation		189						yes	yes	yes			Supplementation	yes		583	551				yes		yes	yes
# participants		532				999179	2756	2933	467	14485	11901	205869	# participants	536105	1976099			254963		386 631	1586	3359	834
Effect on:													Effect on:
Infection	no odds ratio 1.35		80% more odds ratio 1.8	yes odds ratio 1.77	P<0.01	p< 0.001				y	3.3x	1.64x	Infection	no	p<0∙0001					p=0.001
Severity	yes odds ratio 1.64			yes odds ratio 10.61	P<0.01	p=0.003	y				5x	2.42x	Severity		p<0.0001			P<0.0001	p=0.14
Mortality	yes odds ratio 1.82	no		yes odds ratio 2.92	p<0.01	p=0.011	yes odds ratio 2.47	p = 0.01	p=0.21		no	no	Mortality	no	p=0.003			P<0.00001				P=0.7	p = 0.711	P<0.001
Hospitalization	yes odds ratio 1.81						yes odds ratio 2.18						Hospitalization
Hospital stay							0.52 day longer						Hospital stay
ICU		p<0.0001						p = 0.01	p=0.3				ICU			p=0.005					P = 0.003		p =0 .126
Outcomes								p = 0.03					Outcomes
Invasive ventilation									p=0.42				Invasive ventilation
Positive PCR													Positive PCR				p=0.02
Increased VD													Increased VD								P < 0.00001
